# Supplementary material for: Effects of optogenetic silencing the anterior cingulate cortex in a delayed non-match to trajectory task
Source: Oxf Open Neurosci. 2024 Feb 8;3:kvae002. doi: 10.1093/oons/kvae002 (PMC10939314; doi:10.1093/oons/kvae002)
Supplement: Web_Material_kvae002 [file Web_Material_kvae002.zip]

Archive with 2 entries (2 files):
- Reviewers comments - Supplementary Material - OXFNSC-2023-016.R3 .docx
- SUPPLEMENTARY_MATERIALS_rev.pdf
